# Supplementary material for: Dynamics of Changes in the Gut Microbiota of Healthy Mice Fed with Lactic Acid Bacteria and Bifidobacteria
Source: Microorganisms. 2022 May 12;10(5):1020. doi: 10.3390/microorganisms10051020 (PMC9144108; doi:10.3390/microorganisms10051020)
Supplement: Supplementary file 1 [file microorganisms-10-01020-s001.zip]

Archive with 2 entries (2 files):
- Supplementary File S2_Diet composition.pdf
- Supplementary Table S1_The abundance of microorganisms for the samples (2).xlsx
