# Supplementary material for: Dynamics of Changes in the Gut Microbiota of Healthy Mice Fed with Lactic Acid Bacteria and Bifidobacteria
Source: Microorganisms. 2022 May 12;10(5):1020. doi: 10.3390/microorganisms10051020 (PMC9144108; doi:10.3390/microorganisms10051020)
Supplement: Supplementary file 1 [file microorganisms-10-01020-s001.zip › Supplementary Table S1_The abundance of microorganisms for the samples (2).xlsx]

## Sheet: Лист1
							Control lacto group				2 weeks of lacto adding				4 weeks of lacto adding				6 weeks of lacto adding				Control bifido group				2 weeks of bifido adding				4 weeks of bifido adding				6 weeks of bifido adding
Sequence	Kingdom	Phylum	Class	Order	Family	Genus	1.1	1.2	1.3	1.4	5.1	5.2	5.3	5.4	6.1	6.2	6.3	6.4	7.1	7.2	7.3	7.4	1.5	1.6	1.7	1.8	2.1	2.2	2.3	2.4	3.1	3.2	3.3	3.4	4.1	4.2	4.3	4.4
AATGGGCGGAAGCCTGAACCAGCCAAGTAGCGTGCAGGATGACGGCCCTACGGGTTGTAAACTGCTTTTATACGGGAATAACGCGCCTTACGTGTAGGGCTTTGCATGTACCGTATGAATAAGGACCGGCTAATTCCGTG	Bacteria	Bacteroidota	Bacteroidia	Bacteroidales	Prevotellaceae	Prevotella	0.340846	0.174386	0.130799	0.201473	0.574545	0.148331	0.276215	0.270867	0.483904	0.546248	0.544646	0.309128	0.468426	0.796988	0.510638	0.452047	0.291513	0.208103	0.173415	0.227553	0.024958	0.0347264	0.0455607	0.0759312	0.0715343	0.411955	0.208431	0.571313	0.0745768	0.142485	0.230891	0.321649
ACAATGGGGGAAACCCTGATGCAGCGACGCCGCGTGAGTGAAGAAGTATTTCGGTATGTAAAGCTCTATCAGCAGGGAAGAAATAGCGACCTTTGGGTCGCCAGACGGTACCTGATTAAGAAGCCCCGGCTAACTACGTG	Bacteria	Firmicutes	Clostridia	Lachnospirales	Lachnospiraceae	Lachnospiraceae NK4A136 group	0.0865955	0.0769231	0.0813934	0.0558327	0.0680519	0.127936	0.0306905	0.0810147	0.0589041	0.0492147	0.00282828	0.0190669	0.0885957	0.0641781	0.135155	0.0436422	0.0282903	0.0178023	0.0338908	0.0335846	0.0436765	0.16697	0.0619159	0.0830946	0.0152935	0.0452342	0.0222482	0.0463336	0.0465896	0.0787248	0.0360396	0.00206186
TGGGGAATATTGCACAATGGGGGGAACCCTGATGCAGCAATGCCGCGTGGGTGAAGAAGCACTCCGGTGCGTAAAGCCCTGTCAGCAGGGAAGAAAATGACAGTACCTGGACAAGAAGCCCCGGCTAACTACGTGCCAGC	Bacteria	Firmicutes	Clostridia	Lachnospirales	Lachnospiraceae	Lachnospiraceae UCG-001	0.00395413	0.109545	0.00385195	0.00308862	0.00155844	0.00216316	0.00127877	0.0327332	0.00273973	0.00488656	0.000808081	0.00162272	0.00377003	0.00294695	0.00483559	0.00161638	0.00430504	0.00695723	0.00396127	0.339273	0.00263979	0.00524934	0.0140187	0.00429799	0.599408	0.00323102	0.179157	0.0016116	0.0269817	0.00975927	0.0233663	0.00618557
TCGAGAATCATTCACAATGGGGGAAACCCTGATGGTGCGACGCCGCGTGGGGGAATGAAGGTCTTCGGATTGTAAACCCCTGTCATGTGGGAGCAAATTAAAAAGATAGTACCACAAGAGGAAGAGACGGCTAACTCTGT	Bacteria	Verrucomicrobiota	Verrucomicrobiae	Verrucomicrobiales	Akkermansiaceae	Akkermansia	0.000395413	0.00765203	0.00117233	0.0354003	0.00207792	0.00092707	0.131714	0.0163666	0.0760274	0.0788831	0.0816162	0.254361	0.0169651	0.0229208	0.00241779	0.0334052	0.0701107	0.0691631	0.00616197	0.0466073	0.0112791	0.249142	0.0981308	0.0515759	0.00542674	0.00323102	0.00117096	0.000402901	0.00217865	0.00845804	0.00910891	0.00206186
TGAGGAATATTGGTCAATGGGCGAGAGCCTGAACCAGCCAAGTAGCGTGAAGGATGAAGGTTCTATGGATTGTAAACTTCTTTTATACGGGAATAAAACCTCCCACGTGTGGGAGCTTGTATGTACCGTATGAATAAGCA	Bacteria	Bacteroidota	Bacteroidia	Bacteroidales	Bacteroidaceae	Bacteroides	0.131673	0.0193315	0.182214	0.125683	0.0290909	0.0618047	0.0421995	0.0474632	0.0143836	0.0118674	0.0460606	0.0815416	0.0565504	0.00851343	0.0215184	0.0630388	0.0319803	0.0237364	0.0105634	0.0411241	0.0187185	0.0123158	0.0186916	0.00716332	0.00592008	0.00161551	0.00468384	0.0282031	0.0137422	0.0156148	0.0162376	0.028866
TAGGGAATCTTCCACAATGGGCGAAAGCCTGATGGAGCAACGCCGCGTGGGTGAAGAAGGTCTTCGGATCGTAAAACCCTGTTGTTAGAGAAGAAAGTGCGTGAGAGTAACTGTTCACGTTTCGACGGTATCTAACCAGA	Bacteria	Firmicutes	Bacilli	Lactobacillales	Lactobacillaceae	Lactobacillus	0.0059312	0.0100685	0.128789	0.030411	0.00571429	0.0216316	0.0639386	0.00981997	0.178767	0.130192	0.090101	0.0953347	0.00659755	0.00425671	0.00652805	0.0188578	0.0233702	0.00552486	0.0162852	0.0020562	0.0547156	0.00767212	0.0537383	0.0501433	0.0118402	0.0177706	0.0105386	0.0423046	0.0100553	0.0117111	0.0186139	0.0123711
TAGGGAATTTTCGTCAATGGGGGCAACCCTGAACGAGCAATGCCGCGTGAGCGAAGAAGGTCTTCGGATTGTAAAGCTCTGTTGCCGGGGAAAAAGGAAGGAAAGAGGAAATGCTTTTCTTTGGATGGTACCCGGCCAGA	Bacteria	Firmicutes	Bacilli	Erysipelotrichales	Erysipelotrichaceae	Ileibacterium	0.00474496	0.00765203	0.00234467	0.0016631	0.000519481	0.00463535	0.00255754	0.00654664	0.000342466	0.00069808	0.00040404	0.00324544	0.00188501	0.000654879	0.00169246	0.00161638	0.0295203	0.0769388	0.18882	0.00822481	0.0933525	0.0979205	0.290888	0.0200573	0.00937346	0.0500808	0.0644028	0.00443191	0.0191051	0.0780742	0.0194059	0.0103093
GCGCAAGCCTGAACGAGCAATGCCGCGTGAGTGAGGAAGGTCTTCGGATCGTAAAGCTCTGTTGCGGGGGAAAAAGGAAGCAGAAAGGAAATGGTCTGCTTTTGATGGTACCCCGCCAGAAAGTCACGGCTAACTACGTG	Bacteria	Firmicutes	Bacilli	Erysipelotrichales	Erysipelotrichaceae	Allobaculum	0.0577303	0.0475232	0.00150729	0.00498931	0.00103896	0.0101978	0.00127877	0.00163666	0.00273973	0.00244328	0.00282828	0.00162272	0.00377003	0.000654879	0.000967118	0.0123922	0.0104551	0.130141	0.145246	0.003427	0.074634	0.0234201	0.0268692	0.0186246	0.0074001	0.00646204	0.0398126	0.016116	0.106083	0.0130124	0.00673267	0.241237
TGAGGAATATTGGTCAATGGACGCAAGTCTGAACCAGCCATGCCGCGTGCAGGAAGACGGCTCTATGAGTTGTAAACTGCTTTTGTACGAGGGTAAATGCAGGTACGTGTATCTGTTTGAAAGTATCGTACGAATAAGGA	Bacteria	Bacteroidota	Bacteroidia	Bacteroidales	Rikenellaceae	Alistipes	0.0676157	0.0475232	0.0346676	0.0667617	0.0431169	0.0689122	0.0351662	0.086743	0.0428082	0.0310646	0.0149495	0.0458418	0.063148	0.00851343	0.0157157	0.065194	0.0295203	0.0609781	0.0123239	0.0212474	0.00407967	0.00646073	0.0116822	0.0114613	0.00542674	0.00807754	0.0339578	0.00926672	0.0159209	0.0104099	0.0118812	0.0164948
TGAGGAATATTGGTCAATGGGCGAGAGCCTGAACCAGCCAAGTCGCGTGAAGGATGACGGCCCTACGGGTTGTAAACTTCTTTTGTCAGGGAGCAATTGGGTCCACGTGTGGGCTTAGCGAGAGTACCTGAAGAAAAAGC	Bacteria	Bacteroidota	Bacteroidia	Bacteroidales	Muribaculaceae	Muribaculum	0.0106762	0.0241643	0.0157428	0.0365883	0.0119481	0.0216316	0.0159847	0.0335516	0.0109589	0.0146597	0.0214141	0.00770791	0.00848256	0.00491159	0.00459381	0.0150862	0.00553506	0.00368324	0.0246479	0.00753941	0.0943125	0.0640016	0.0771028	0.173352	0.0695609	0.0193861	0.0398126	0.0483481	0.037037	0.0377358	0.0162376	0.00412371
CAATGGCCGGAAGGCTGAACCAGCCATGCCGCGTGAAGGTCAGTGCCCTATGGGCGTTAAACTTCTTTTGTGCGGGAGCAATAATGGTCACGTGTGGCCAGACGAGAGTACCGTACGAATAAGCATCGGCTAACTCCGTG	Bacteria	Bacteroidota	Bacteroidia	Bacteroidales	Rikenellaceae	Rikenellaceae RC9 gut group	0.0268881	0.0120822	0.08759	0.0133048	0.0503896	0.134116	0.0255754	0.0523732	0.00821918	0.0122164	0.0230303	0.00851927	0.0537229	0.00229208	0.0111219	0.0587284	0.0141451	0.0331492	0.0105634	0.010281	0.00167987	0.00302847	0.00817757	0	0.0024667	0.00969305	0.0831382	0.0108783	0.0155857	0.0409889	0.00277228	0.028866
TAGGGAATATTGCTCAATGGGGGAAACCCTGAAGCAGCAACGCCGCGTGGAGGATGAAGGTTTTCGGATTGTAAACTCCTTTTGTTAGAGAAGATAATGACGGTATCTAACGAATAAGCACCGGCTAACTCCGTGCCAGC	Bacteria	Campilobacterota	Campylobacteria	Campylobacterales	Helicobacteraceae	Helicobacter	0.0399367	0.00604108	0.0358399	0.153005	0.0119481	0.00463535	0.00255754	0.0196399	0.00308219	0.00069808	0.00121212	0.00162272	0.0113101	0.00261952	0.0573017	0.0253233	0.0276753	0.0294659	0.0123239	0.0157642	0.0179986	0.0565314	0.0186916	0.110315	0.00641342	0.00807754	0.0714286	0.0112812	0.0266466	0.0253741	0.0174257	0.00412371
GGGAACCCTGAACGAGCAATGCCGCGTGAGCGAGGAAGGTCTTCGGATCGTAAAGCTCTGTTGCCGGGGACAAAAGGCAGAAAGAGTGGAAAGCTTTCTGAGTGATGGTACCCGGCGAGGAAGTCACGGCTAACTACGTG	Bacteria	Firmicutes	Bacilli	Erysipelotrichales	Erysipelotrichaceae	Dubosiella	0.00474496	0.00765203	0.00167476	0.00118793	0.014026	0.0241038	0.141944	0.0793781	0.00479452	0.00034904	0.000808081	0.00608519	0.0103676	0.000654879	0.00265957	0.0113147	0.0190652	0.0425619	0.037412	0.00411241	0.0386369	0.0442156	0.0408879	0.0487106	0.0286137	0.085622	0.030445	0.00805802	0.0283224	0.022121	0.00910891	0.0247423
TGGGGAATTTTGGACAATGGGCGCAAGCCTGATCCAGCTATTCCGCGTGTGGGAAGACGGCCTTCGGGTTGTAAACCACTTTTGTAGAGAACGAAAAGTCTGTTGATAATACCGATAGATGATGACGGTACTCTAAGAAT	Bacteria	Proteobacteria	Gammaproteobacteria	Burkholderiales	Sutterellaceae	Parasutterella	0.0268881	0.0422876	0.00184224	0.00380138	0.00207792	0.00710754	0.0044757	0.00736498	0.00787671	0.00977312	0.0218182	0.0129817	0.0197926	0.00261952	0.00411025	0.0199353	0.0116851	0.0263966	0.0360915	0.0191912	0.0412767	0.059358	0.0350467	0.0243553	0.00049334	0.0193861	0.0503513	0.0108783	0.00653595	0.149642	0.029703	0.0680412
TGGGGAATATTGGGCAATGGGCGCAAGCCTGACCCAGCAACGCCGCGTGAAGGAAGAAGGCTTTCGGGTTGTAAACTTCTTTTCTCAGGGACGAAGAAAGTGACGGTACCTGAGGAATAAGCCACGGCTAACTACGTGCC	Bacteria	Firmicutes	Clostridia	Oscillospirales	Oscillospiraceae	Colidextribacter	0.0130486	0.0289972	0.0432088	0.0541696	0.0166234	0.0299753	0.00703325	0.01473	0.00547945	0.00139616	0.00040404	0.0137931	0.0103676	0.00654879	0.0147485	0.00269397	0.0356704	0.0092081	0.0233275	0.0164496	0.00695944	0.0141328	0.010514	0.02149	0.0320671	0.00807754	0.00702576	0.00765512	0.0668678	0.0598569	0.00950495	0.00824742
TGGCCGAGAGGCTGAACCAGCCAAGTAGCGTGCAGGATGACGGCCCTCGTGGTTGTAAACTGCTTTTAGTCGGGAATAAAAGGGGGTTCGTGAACCCCGTATTGTATGTACCGTCAGAAAAAGGACCGGCTAATTCCGTG	Bacteria	Bacteroidota	Bacteroidia	Bacteroidales	Prevotellaceae	Alloprevotella	0.0217477	0.016915	0.003517	0.00261345	0.00103896	0.0247219	0.0134271	0.0589198	0.0184932	0.0244328	0.0464646	0.00608519	0.0188501	0.00458415	0.0145068	0.0587284	0.0104551	0.0511561	0.0118838	0.013708	0.00959923	0.00343226	0.00116822	0.00573066	0.00148002	0.00646204	0.0222482	0.00483481	0.0248031	0.022121	0.019802	0.0556701
ACAATGGGCGCAAGCCTGATGCAGCGACGCCGCGTGCGGGATGGAGGCCTTCGGGTTGTAAACCGCTTTTGTTCAAGGGCAAGGCACGGCTTTGGGCCGTGTTGAGTGGATTGTTCGAATAAGCACCGGCTAACTACGTG	Bacteria	Actinobacteriota	Actinobacteria	Bifidobacteriales	Bifidobacteriaceae	Bifidobacterium	0.000790826	0.00201369	0.000669905	0.000950344	0	0.000309023	0	0	0	0.00139616	0.000808081	0	0.000942507	0.000654879	0.000241779	0.000538793	0	0.00695723	0.0110035	0.0020562	0.311015	0.0145366	0.0268692	0.00716332	0.00345338	0.085622	0.0117096	0.00322321	0.00100553	0.0175667	0.0308911	0.0268041
GGCAACCCTGACCGAGCAACGCCGCGTGAGTGAAGAAGGTTTTCGGATCGTAAAGCTCTGTTGTAAGTCAAGAACGGGTGTGAGAGTGGAAAGTTCACACTGTGACGGTAGCTTACCAGAAAGGGACGGCTAACTACGTG	Bacteria	Firmicutes	Bacilli	Lactobacillales	Streptococcaceae	Streptococcus	0.00948992	0.018526	0.00485681	0.0159183	0.0025974	0.00772559	0.0217391	0.0130933	0.0010274	0.00139616	0.00808081	0.00040568	0.00188501	0.000982318	0.00193424	0.00377155	0.0233702	0.0325353	0.0105634	0.0013708	0.0467963	0.00646073	0.0140187	0.00573066	0.00197336	0.00807754	0.00468384	0.0197421	0.00519524	0.0182173	0.140198	0.00412371
TGGGGAATATTGCACAATGGGGGGAACCCTGATGCAGCGATGCCGCGTGGAGGAAGAAGGTTTTCGGATTGTAAACTCCTGTCGTAAGGGACGATAATGACGGTACCTTACAAGAAAGCTCCGGCTAACTACGTGCCAGC	Bacteria	Firmicutes	Clostridia	Oscillospirales	Ruminococcaceae	Ruminococcus	0.0142349	0.00362465	0.00100486	0.00237586	0.041039	0.0339926	0.0684143	0.00981997	0.00582192	0.0272251	0.000808081	0.00365112	0	0.00130976	0.000483559	0.000538793	0.00492005	0.0143237	0.00528169	0.00479781	0.000719942	0.00363416	0.00116822	0.00143266	0.00197336	0	0.00117096	0.00322321	0.135411	0.00585556	0.00277228	0.00206186
AGTGGGGAATATTGGGCAATGGGCGCAAGCCTGACCCAGCAACGCCGCGTGAAGGAAGAAGGCTTTCGGGTTGTAAACTTCTTTTGTCAGGGACGAAGCAAGTGACGGTACCTGACGAATAAGCCACGGCTAACTACGTG	Bacteria	Firmicutes	Clostridia	Oscillospirales	Oscillospiraceae	Intestinimonas	0.00474496	0.0201369	0.0308156	0.0156807	0.00519481	0.013288	0.00383632	0.00572831	0.00410959	0.00383944	0.00121212	0.00730223	0.0113101	0.00818599	0.0236944	0.00431034	0.0356704	0.00511561	0.00484155	0.0157642	0.00527958	0.0104987	0.0151869	0.0243553	0.0074001	0.00807754	0.0058548	0.0193392	0.0331825	0.0240729	0.00633663	0.00618557
TGGGGAATATTGGGCAATGGACGCAAGTCTGACCCAGCAACGCCGCGTGAAGGAAGAAGGCTTTCGGGTTGTAAACTTCTTTTAAGGGGGAAGAGCAGAAGACGGTACCCCTTGAATAAGCCACGGCTAACTACGTGCCA	Bacteria	Firmicutes	Clostridia	Oscillospirales	Oscillospiraceae	Oscillibacter	0.0177936	0.0124849	0.0269637	0.0180565	0.00623377	0.0123609	0.00383632	0.00490998	0.00171233	0	0	0.00486815	0.0216777	0.000327439	0.0323985	0.00862069	0.0319803	0.00245549	0.00352113	0.0116518	0.00335973	0.00383606	0.00934579	0.0372493	0.0148002	0.0210016	0.0058548	0.0100725	0.0160885	0.0104099	0.0130693	0
TGAGGAATATTGGTCAATGGGCGCGAGCCTGAACCAGCCAAGTCGCGTGAGGGAAGACTGCCCTATGGGTTGTAAACCTCTTTTATTCGGGAAGAATAAGCCTTACGAGTAGGGTGATGCCTGTACCGAATGAATAAGCA	Bacteria	Bacteroidota	Bacteroidia	Bacteroidales	Marinifilaceae	Odoribacter	0.0185844	0.00563834	0.00870876	0.00475172	0.00779221	0.0559333	0.00319693	0.0114566	0.00479452	0.00209424	0.00323232	0.00527383	0.0141376	0.00229208	0.0113636	0.0150862	0.0196802	0.0374463	0.0140845	0.00616861	0.000479962	0.00363416	0.00350467	0.00429799	0.00937346	0.00484653	0.0152225	0.0020145	0.00536283	0.0162655	0.00712871	0.0123711
TGGGGAATATTGCACAATGGGGGAAACCCTGATGCAGCAACGCCGCGTGAGTGAAGAAGTCATTCGTGATGTAAAGCTCTATCAGCAGGGAAGAAAATGACGGTACCTGACTAAGAAGCCCCGGCTAACTACGTGCCAGC	Bacteria	Firmicutes	Clostridia	Lachnospirales	Lachnospiraceae	Acetatifactor	0.000395413	0.0551752	0.00184224	0.0211452	0.00155844	0.0488257	0	0.00245499	0.000684932	0.00034904	0.000808081	0.000811359	0.000942507	0.000327439	0.000967118	0.00107759	0.00553506	0.00225087	0.120599	0.00411241	0.000959923	0.00242277	0.00233645	0.00716332	0.00296004	0	0.00234192	0.0153102	0.00955254	0.00975927	0.00039604	0.00206186
TGGGGAATATTGCACAATGGGGGAAACCCTGATGCAGCGACGCCGCGTGAGCGATGAAGTATTTCGGTATGTAAAGCTCTATCAGCAGGGAAGAAAATGACGGTACCTGACTAAGAAGCCCCGGCTAACTACGTGCCAGC	Bacteria	Firmicutes	Clostridia	Lachnospirales	Lachnospiraceae	Ruminococcus gnavus group	0.00751285	0.0108739	0.0177525	0.0154431	0.00623377	0.0216316	0.00639386	0.00900164	0.00342466	0.00209424	0.00040404	0.00770791	0.00754006	0.000654879	0.0106383	0.0075431	0.00369004	0.00572949	0.00572183	0.00753941	0.00359971	0.00625883	0.00233645	0.025788	0.0108535	0.00807754	0.00351288	0.0012087	0.0361991	0.00910865	0.00514851	0.00412371
AATGGGCGAGAGCCTGAACCAGCCAAGTAGCGTGAAGGACGACGGCCCTACGGGTCTTAAACTTCTTTTATAAGGGAATAAAGTGTCCCACGTGTGGGCTATTGTATGTACCTTATGAATAAGCATCGGCTAATTCCGTG	Bacteria	Bacteroidota	Bacteroidia	Bacteroidales	Prevotellaceae	Prevotellaceae Ga6A1 group	0.00276789	0.0197342	0.00200971	0.00522689	0.00571429	0.00216316	0.00383632	0.00490998	0.00273973	0.00209424	0.0327273	0.00324544	0.0292177	0.00196464	0.00797872	0.0188578	0.00184502	0.0157561	0.0149648	0.0143934	0.00143988	0.000605694	0	0.00429799	0.00049334	0.00323102	0.00234192	0.00604351	0.00234624	0.0162655	0.010297	0.0164948
TGAGGAATATTGGTCAATGGCCGTAAGGCTGAACCAGCCAAGTCGCGTGAAGGAAGAAGGATCTATGGTTTGTAAACTTCTTTTATAGGGGAATAAAGGTATCCACGTGTGGATATTTGCATGTACCCTATGAATAAGCA	Bacteria	Bacteroidota	Bacteroidia	Bacteroidales	Tannerellaceae	Parabacteroides	0.00395413	0.00402739	0.0128957	0.0185317	0.00779221	0.012979	0.00383632	0.0229133	0.00342466	0.00383944	0.00646465	0.0259635	0.00754006	0.000327439	0.00386847	0.0107759	0.00123001	0.00593411	0.00132042	0.00411241	0.00335973	0.00100949	0.00233645	0	0.00098668	0.00323102	0.0105386	0.0016116	0.00988772	0.00130124	0.00118812	0.0226804
TCGTAAGAGTGACGCAGCGACGCCGCGTGAATGACGAAGGCCTTCGGGTCGTAAAGTTCTTTCGACAGGGAAGAAAATGCCTATAAGTAACTGTGTAAGTATTGACGGTACCTGTATAAGCAGCCCCGGCTAACTCCGTG	Bacteria	Deferribacterota	Deferribacteres	Deferribacterales	Deferribacteraceae	Mucispirillum	0.00474496	0.000805477	0.0212695	0.02756	0.00155844	0.00278121	0.000639386	0.000818331	0	0	0.00040404	0.00121704	0.00471254	0.000654879	0.0232108	0.00377155	0.0467405	0.001637	0.000880282	0.00753941	0.00143988	0.000403796	0.0046729	0.0358166	0.0024667	0	0.00234192	0.0012087	0.000837942	0.00260247	0.00435644	0
TGGGGAATATTGGGCAATGGGCGCAAGCCTGACCCAGCAACGCCGCGTGAAGGAAGAAGGCTTTCGGGTTGTAAACTTCTTTTAAGGGGGAAGAGCAGAAGACGGTACCCCTTGAATAAGCCACGGCTAACTACGTGCCA	Bacteria	Firmicutes	Clostridia	Oscillospirales	Oscillospiraceae	Oscillospiraceae UCG-003	0.0090945	0.00805477	0.010551	0.00689	0.00519481	0.00648949	0.00127877	0.00163666	0.0010274	0.00034904	0.00121212	0.00121704	0.0150801	0.000654879	0.0171663	0.000538793	0.0098401	0.00143237	0.00352113	0.00959561	0.00167987	0.00282657	0.00350467	0.0100287	0.0123335	0.00323102	0.00351288	0.00402901	0.0132395	0.0104099	0.00237624	0
CGAAAGTCTGACCGAGCAACGCCGCGTGAGTGAAGAAGGTTTTCGGATCGTAAAACTCTGTTGGTAGAGAAGAACGTTGGTGAGAGTGGAAAGCTCATCAAGTGACGGTAACTACCCAGAAAGGGACGGCTAACTACGTG	Bacteria	Firmicutes	Bacilli	Lactobacillales	Streptococcaceae	Lactococcus	0.0106762	0.0873943	0.00133981	0.00332621	0.00103896	0.00154512	0.00319693	0.00490998	0.00239726	0.00209424	0.0294949	0	0	0.000327439	0.000241779	0	0	0.000204625	0.0022007	0	0	0	0.00116822	0.00429799	0.00049334	0	0	0	0.000837942	0.000650618	0.00990099	0.00206186
TGGGGAATATTGCACAATGGGGGAAACCCTGATGCAGCGACGCCGCGTGAAGGAAGAAGTATTTCGGTATGTAAACTTCTATCAGCAGGGAAGAAAATGACGGTACCTGACTAAGAAGCCCCGGCTAACTACGTGCCAGC	Bacteria	Firmicutes	Clostridia	Lachnospirales	Lachnospiraceae	Lachnospiraceae GCA-900066575	0.00553578	0.00241643	0.00301457	0.00356379	0.00363636	0.00618047	0.00703325	0.00572831	0.00445205	0.00418848	0.000808081	0.00730223	0.00377003	0.00196464	0.00193424	0.00215517	0.00123001	0.00634336	0.00176056	0.003427	0.00335973	0.00666263	0.00700935	0.0200573	0.00296004	0.00161551	0	0.00966962	0.0276521	0.0071568	0.00158416	0
TGGGGAATATTGCGCAATGGAGGGAACTCTGACGCAGCGACGCCGTGTAAAGGAAGAAGGTCTTCGGATCGTAAACTTATATCGATTGTGAAAAGTAAGGATGGTAGCAAAGTAAGAAGCCCCGGCTAACTACGTGCCAG	Bacteria	Firmicutes	Clostridia	Lachnospirales	Lachnospiraceae	Tyzzerella	0.00316331	0.00805477	0.00184224	0.00475172	0.00519481	0.00741656	0.00127877	0.00327332	0.000684932	0.00034904	0	0.00283976	0.00188501	0.0016372	0.00145068	0.00107759	0.0172202	0.00388787	0.0022007	0.0226182	0.00143988	0.000605694	0.00233645	0.0157593	0.00296004	0.00161551	0.00351288	0.00725222	0.00754148	0.0123617	0.00356436	0.0123711
TGGGGAATATTGCACAATGGGGGAAACCCTGATGCAGCGACGCCGCGTGAGTGAAGAAGTATTTCGGTATGTAAAGCTCTATCAGCAGGAACGAGACAAGACGGTACCTGACTAAGAAGCCCCGGCTAACTACGTGCCAG	Bacteria	Firmicutes	Clostridia	Lachnospirales	Lachnospiraceae	Eubacterium xylanophilum group	0.000395413	0.00483286	0.00385195	0.00308862	0.000519481	0.00494438	0.00127877	0.00245499	0	0.00034904	0	0.000811359	0.00188501	0.000982318	0.00338491	0.000538793	0.0196802	0.000613874	0.00528169	0.00411241	0.000239981	0.00121139	0.00233645	0.0100287	0.00394672	0.0662359	0	0.00564061	0.00854701	0.000650618	0.000792079	0.00206186
CTGAGAATCTTCCACAATGGACGAAAGTCTGATGGAGCGACATCGCGTGAGGGATGAAGGCCTTCGGGTTGTAAACCTCGGAAATTATCGAAGAATGAGTGACAGTAGATAATGTAAGCCTCGGCTAACTACGTGCCAGC	Bacteria	Spirochaetota	Brachyspirae	Brachyspirales	Brachyspiraceae	Brachyspira	0.0122578	0	0.00234467	0.0016631	0	0.000309023	0	0	0	0.00069808	0	0	0.00282752	0	0.0169246	0.00700431	0.00861009	0.000204625	0	0.000685401	0.0431965	0.000807591	0.0221963	0	0.00098668	0.00161551	0.00819672	0.0016116	0.00100553	0.0104099	0	0.00412371
TAGGGAATCTTTCACAATGGGCGAAAGCCTGATGGAGCAACGCCGCGTGCAGGATGAAGGCCTTCGGGTTGTAAACTGCTTTTATAAGCGAGAAATATGATGGTAACTTATGAATAAGGATCGGCTAACTACGTGCCAGC	Bacteria	Patescibacteria	Saccharimonadia	Saccharimonadales	Saccharimonadaceae	Candidatus Saccharimonas	0.00118624	0	0.000669905	0.00142552	0.00571429	0.0052534	0.0262148	0.0229133	0.00753425	0.00418848	0.00040404	0.00162272	0.000942507	0.000982318	0.00145068	0	0.000615006	0.00368324	0.00264085	0	0.00695944	0.0205936	0.0046729	0.00429799	0	0.00323102	0	0.00644641	0.00117312	0.00195185	0.00237624	0.00618557
TGGGGGATATTGCACAATGGGCGAAAGCCTGATGCAGCGACGCCGCGTGAGGGAAGACGGTCTTCGGATTGTAAACCTCTGTCTTTGGGGAAGAATAGAGACGGTACCCAAAGAGGAAGCTCCGGCTAACTACGTGCCAG	Bacteria	Firmicutes	Clostridia	Oscillospirales	Ruminococcaceae	Anaerotruncus	0.000395413	0.00604108	0.00753643	0.000237586	0.000519481	0	0	0.00163666	0.000684932	0.00034904	0	0.00162272	0.00188501	0.0016372	0.00241779	0.00323276	0.0319803	0.00470636	0	0.0123372	0	0.00141328	0.00116822	0.00286533	0.0103601	0.0161551	0	0.020145	0.00217865	0.00520494	0.000792079	0.00412371
TGAGGGATATTGGTCAATGGGGGAAACCCTGAACCAGCAACGCCGCGTGAGGGAAGACGGTTTTCGGATTGTAAACCTCTGTCCTCTGTGAAGATAATGACGGTAGCAGAGGAGGAAGCTCCGGCTAACTACGTGCCAGC	Bacteria	Firmicutes	Clostridia	Oscillospirales	Ruminococcaceae	Incertae Sedis	0.00118624	0.00845751	0.00385195	0.000712758	0.00883117	0.00401731	0.00127877	0.0163666	0.00308219	0.00139616	0	0.000811359	0.000942507	0.0016372	0.000483559	0	0.00430504	0.000613874	0.00176056	0.00685401	0.000479962	0.00282657	0	0.012894	0.0049334	0.00323102	0	0.0012087	0.0164237	0.00585556	0	0.00206186
TGGGGGATATTGGACAATGGGGGAAACCCTGATCCAGCGATGCCGCGTGAGGGAAGAAGGTTTTCGGATTGTAAACCTCTGTGGAGGGGGACGATAATGACGGTACCCCTTTAGGAAGCCACGGCTAACTACGTGCCAGC	Bacteria	Firmicutes	Clostridia	Oscillospirales	Ruminococcaceae	Eubacterium siraeum group	0.00988533	0.00241643	0	0.0104538	0.0103896	0.00092707	0.00575448	0.00490998	0	0.00069808	0	0.00243408	0.000942507	0.00687623	0.0012089	0.000538793	0.00184502	0.00204625	0.00132042	0.0109664	0.000719942	0.00666263	0.00700935	0	0.00049334	0.0113086	0.00117096	0.000402901	0.012234	0.00260247	0	0
AGCAGTGGGGAATATTGCACAATGGGGGAAACCCTGATGCAGCGACGCCGCGTGAGCGAAGAAGTACCTCGGTATGTAAAGCTCTATCAGCAGGGAAGAAAGTGACAGTACCTGACTAAGAAGCCCCGGCTAACTACGTG	Bacteria	Firmicutes	Clostridia	Lachnospirales	Lachnospiraceae	Roseburia	0.00118624	0.0269835	0.0117233	0.0016631	0.000519481	0.00247219	0.00895141	0	0.000684932	0.00034904	0	0.00040568	0	0.000327439	0.000241779	0.00107759	0.0252153	0.00388787	0.00132042	0	0	0.000807591	0.00233645	0.00859599	0.00049334	0	0.00117096	0.000402901	0.00100553	0.00195185	0	0
TGGGGAATATTGCACAATGGGGGAAACCCTGATGCAGCGACGCCGCGTGAGTGAGGAAGTATTTCGGTATGTAAAGCTCTATCAGCAGGGAAGAAAATGACGGTACCTGACTAAGAAGCCCCGGCTAACTACGTGCCAGC	Bacteria	Firmicutes	Clostridia	Lachnospirales	Lachnospiraceae	Lachnospiraceae UCG-006	0.000790826	0.00201369	0.00653157	0.00237586	0.0025974	0.00494438	0.00639386	0.00409165	0	0.00034904	0	0.0020284	0.000942507	0.000654879	0.000483559	0.000538793	0.00307503	0.00143237	0.00132042	0.00411241	0.000239981	0.00181708	0.00116822	0.00286533	0	0.00161551	0.00234192	0.0012087	0.0348584	0.00585556	0.00039604	0
TGAGGAATATTGGTCAATGGGAGGAATCCTGAACCAGCCATGCCGCGTGCAGGACGACGGCTCTACGAGTTGTAAACTGCTTTTGTACCGGGGTAAAATGCTCTACGAGTAGGGTTTTGAAAGTACGGTACGAATAAGGA	Bacteria	Bacteroidota	Bacteroidia	Bacteroidales	Rikenellaceae	Rikenella	0	0.00281917	0.00452186	0.00213828	0.0161039	0.00309023	0.00127877	0.00163666	0.00890411	0.0034904	0.00565657	0.00608519	0.000942507	0.000654879	0.000967118	0.00915948	0.000615006	0.00266012	0.000440141	0.00479781	0.000239981	0.00121139	0	0	0.00148002	0	0.00468384	0.0012087	0.00134071	0.00260247	0.00435644	0.00206186
GCGCAAGCCTGATGCAGCCATGCCGCGTGTATGAAGAAGGCCTTCGGGTTGTAAAGTACTTTCAGCGGGGAGGAAGGGAGTAAAGTTAATACCTTTGCTCATTGACGTTACCCGCAGAAGAAGCACCGGCTAACTCCGTG	Bacteria	Proteobacteria	Gammaproteobacteria	Enterobacterales	Enterobacteriaceae	Escherichia-Shigella	0.000790826	0.00120822	0	0.00118793	0.00207792	0.00123609	0	0	0.000342466	0.00069808	0.000808081	0	0	0	0.000241779	0	0	0.000204625	0.00132042	0.000685401	0	0.000403796	0	0	0.00049334	0	0.0163934	0	0.00854701	0.00390371	0.0328713	0.00412371
GCAGTGGGGGATATTGCACAATGGGGGGAACCCTGATGCAGCGACGCCGCGTGGGTGAAGAAGCGCCCCGGCGCGTAAAGCCCTGTCAGCAGGGAAGAAGAAGGACGGTACCTGACCAAGAAGCCCCGGCTAACTACGTG	Bacteria	Firmicutes	Clostridia	Lachnospirales	Lachnospiraceae	Lachnospiraceae A2	0	0.000805477	0.007034	0.00261345	0	0.00154512	0	0	0	0.00034904	0	0	0	0.000327439	0.000483559	0	0	0.00102312	0	0.0013708	0.000239981	0.0169594	0.0233645	0.00286533	0.00197336	0	0.00117096	0.000805802	0.000670354	0.00130124	0.00712871	0
GCAGTGGGGGATATTGCACAATGGGGGGAACCCTGATGCAGCGACGCCGCGTGGGTGAAGGAGCGTTTCGGCGCGTAAAGCCCTATCGGCAGGGAAGAAGGAGGACGGTACCTGACTAAGAAGCCCCGGCTAACTACGTG	Bacteria	Firmicutes	Clostridia	Lachnospirales	Lachnospiraceae	Blautia	0	0.00120822	0.0214369	0.000950344	0	0.0052534	0	0	0	0	0	0	0	0.000982318	0.00314313	0	0	0.000613874	0.00528169	0.000685401	0	0.00242277	0.00350467	0	0.00444006	0	0	0.00564061	0.000670354	0.0117111	0.000792079	0
TGGGGAATATTGGGCAATGGGCGCAAGCCTGACCCAGCAACGCCGCGTGAAGGAAGAAGGCTTTCGGGTTGTAAACTTCTTTTGTCAGGGAAGAGTAGAAGACGGTACCTGACGAATAAGCCACGGCTAACTACGTGCCA	Bacteria	Firmicutes	Clostridia	Oscillospirales	Oscillospiraceae	Oscillospiraceae UCG-002	0.00355872	0.00201369	0.007034	0.00403896	0.00155844	0.00247219	0.00127877	0	0	0.00104712	0	0.00040568	0.00282752	0.000654879	0.00411025	0	0.00492005	0	0.00132042	0	0.000959923	0.00222088	0.00116822	0.00429799	0.0024667	0	0	0.0016116	0.00251383	0.00845804	0.00039604	0.00206186
AGTCGAGAATCTTGGTCAATGCACGAAAGTGTGAACCAGCGACGCCGCGTGGAGGATGAAGGCCCTTGGGTCGTAAACTCCTTTTATGGGGGAGGAAAAAAATGACGTTACCCCATGAATAAGCCACGGCTAACTACGTG	Bacteria	Abditibacteriota	Abditibacteria	Abditibacteriales	Abditibacteriaceae	Abditibacterium	0	0	0	0	0	0	0	0	0	0	0	0	0	0.000327439	0	0.000538793	0	0.000409249	0	0	0	0	0	0	0	0	0	0	0	0	0.059802	0
TGGGGAATATTGCACAATGGGCGAAAGCCTGATGCAGCGACGCCGCGTGAAGGATGAAGTATTTCGGTATGTAAACTTCTATCAGCAGGGAAGAAAATGACGGTACCTGACTAAGAAGCCCCGGCTAACTACGTGCCAGC	Bacteria	Firmicutes	Clostridia	Lachnospirales	Lachnospiraceae	Lachnospiraceae UCG-003	0.000790826	0.00201369	0.000334952	0.000950344	0.000519481	0.00092707	0.000639386	0.00327332	0.000684932	0.00069808	0	0.00040568	0.00282752	0.0176817	0.000241779	0.00107759	0.00123001	0.00266012	0.000440141	0.000685401	0.00455964	0.00222088	0	0.00143266	0.00148002	0	0.00468384	0	0.00318418	0	0.00039604	0.00206186
AGCAGTGGGGAATATTGCACAATGGGGGGAACCCTGATGCAGCGACGCCGCGTGGGTGAGGAAGTACTTCGGTATGTAAAGCCCTATCAGCAGGGAAGAAAATGACGGTACCTGACTAAGAAGCCCCGGCTAACTACGTG	Bacteria	Firmicutes	Clostridia	Lachnospirales	Lachnospiraceae	Marvinbryantia	0	0.000402739	0.00753643	0.000950344	0	0.000618047	0.000639386	0	0	0.00034904	0	0	0.00942507	0.00130976	0.00338491	0.00431034	0.00123001	0.000409249	0.000880282	0	0	0	0	0	0.00148002	0.00161551	0.00117096	0	0.0115636	0.00325309	0.00118812	0
ACGAAAGTCTGACGCAGCGACGCCGCGTGAGGGATGAAGGTTTTCGGATCGTAAACCTCTGTCAGGAGGGAAGAAAGCGCATGGCGCCAATCAGCCATGCGTTGACGGTACCTCCAAAGGAAGCGCCGGCTAACTCCGTG	Bacteria	Desulfobacterota	Desulfovibrionia	Desulfovibrionales	Desulfovibrionaceae	Desulfovibrio	0	0.00201369	0.00117233	0.000950344	0.00103896	0	0.0044757	0	0.00205479	0.00279232	0.00040404	0.00162272	0	0.000654879	0.00145068	0	0.00922509	0.000409249	0.00132042	0.000685401	0.000479962	0.00121139	0.00233645	0.00429799	0.00049334	0.00484653	0	0.000805802	0.00184347	0.00260247	0.00039604	0
TGGGGAATATTGGGCAATGGGCGCAAGCCTGACCCAGCAACGCCGCGTGAAGGAAGAAGGCCCTCGGGTTGTAAACTTCTTTTGTCGGGGACGAAACAAATGACGGTACCCGACGAATAAGCCACGGCTAACTACGTGCC	Bacteria	Firmicutes	Clostridia	Oscillospirales	Oscillospiraceae	Flavonifractor	0.000790826	0.00886025	0.000669905	0.000950344	0.00155844	0.00278121	0.000639386	0	0.00205479	0.00139616	0.00161616	0.00040568	0	0.000327439	0.000241779	0	0.00307503	0.000409249	0.000440141	0.00479781	0.000959923	0.000807591	0	0.00429799	0.00049334	0	0	0	0.00351936	0.0071568	0.00039604	0
TAGGGAATTTTCGGCAATGGGGGGAACCCTGACCGAGCAACGCCGCGTGAAGGAAGAAGGAATTCGTTCTGTAAACTTCTGTTATAAAGGAAGAAAGACGGATGGAGGAAATGACATCCGAGTGACGGTACTTTATGAGA	Bacteria	Firmicutes	Bacilli	Erysipelotrichales	Erysipelatoclostridiaceae	Erysipelatoclostridium	0	0	0.000837381	0.000950344	0.000519481	0.000618047	0.00191816	0.000818331	0.000342466	0.00069808	0	0.0247465	0.00188501	0	0.000241779	0.00215517	0	0.000818498	0.000880282	0	0	0.000605694	0	0	0.00049334	0	0	0	0.00167588	0.000650618	0	0.00206186
GCGCAAGCCTGAACGAGCGATGCCGCGTGAGTGAAGAAGGCCTTCGGGTCGTAAAGCTCTGTTGCGGGGGAAAAAAGGCAGCATCAGGAAATGGGTGCTGACTGATGGTGCCCCGCCAGAAAGTCACGGCTAACTACGTG	Bacteria	Firmicutes	Bacilli	Erysipelotrichales	Erysipelotrichaceae	Faecalibaculum	0	0	0.000167476	0.000237586	0	0.000618047	0.00383632	0	0.00171233	0.00069808	0.00040404	0.00527383	0	0	0	0.00215517	0.000615006	0.001637	0.00176056	0.000685401	0.00191985	0.00343226	0.0046729	0	0	0.00646204	0.00351288	0.000805802	0.000335177	0	0	0
TGGGGAATATTGCACAATGGGCGGAAGCCTGATGCAGCAACGCCGCGTGCGGGATGACGGCCTTCGGGTTGTAAACCGCTTTCGCCTGTGACGAAGCGTGAGTGACGGTAATGGGTAAAGAAGCACCGGCTAACTACGTG	Bacteria	Actinobacteriota	Actinobacteria	Propionibacteriales	Propionibacteriaceae	Cutibacterium	0	0.00362465	0.000669905	0.000475172	0	0	0	0.000818331	0.000342466	0.00034904	0.00161616	0.00162272	0	0.000327439	0.000725338	0.00107759	0.00246002	0.00102312	0.000880282	0	0.000479962	0.000807591	0.00116822	0	0	0	0	0.0012087	0.00184347	0.00195185	0.0138614	0
TGGGGAATATTGGACAATGGGCGGAAGCCTGATCCAGCAACGCCGCGTGAGGGATGACGGCCTTCGGGTTGTAAACCTCTTTCAGCGGGGACGAAGCGCAAGTGACGGTACCCGCAGAAGAAGCACCGGCCAACTACGTG	Bacteria	Actinobacteriota	Actinobacteria	Propionibacteriales	Nocardioidaceae	Nocardioides	0	0	0.000167476	0	0	0	0	0	0	0	0	0	0	0	0	0	0.000615006	0.000204625	0	0	0	0	0	0	0	0	0	0	0.000167588	0	0.0360396	0
TGAGGAATATTGGTCAATGGCCGTAAGGCTGAACCAGCCAAGTAGCGTGAGGGAAGACTGCCCTATGGGTTGTAAACCTCTTTTATGCGGGGATAAAGGTGTCCACGTGTGGATGTTTGCAGGTACCGCATGAATAAGGA	Bacteria	Bacteroidota	Bacteroidia	Bacteroidales	Prevotellaceae	Prevotellaceae UCG-001	0.00118624	0.00120822	0.000334952	0	0.00207792	0.00216316	0.000639386	0.00245499	0.000684932	0.00034904	0	0.00040568	0	0.000327439	0.000483559	0.000538793	0.00492005	0.00409249	0.000440141	0.00411241	0.00143988	0.00100949	0.00116822	0.00143266	0.00049334	0	0	0.000805802	0.00117312	0.000650618	0.00039604	0
CAGTGGGGAATATTGGGCAATGGGGGAAACCCTGACCCAGCAACGCCGCGTGAGGGAAGAAGGTTTTCGGATCGTAAACCTCTGTCCTTGGTGAAGAGAAGAAGACGGTAGCCAAGGAGGAAGCCCCGGCTAACTACGTG	Bacteria	Firmicutes	Clostridia	Christensenellales	Christensenellaceae	Christensenellaceae R-7 group	0.000790826	0	0.000334952	0	0	0.00185414	0.000639386	0.000818331	0.000342466	0.00069808	0.00040404	0	0	0	0	0	0.00307503	0.00511561	0.000440141	0.000685401	0.000239981	0.00242277	0	0.00143266	0.00098668	0	0	0.00322321	0.00703871	0.00195185	0.00039604	0.00206186
AGGGAACTCTGAACGAGCAATGCCGCGTGAGTGAAGAAGGTCTTCGGATCGTAAAGCTCTGTTGCAAGAGAAAAACGACAAGCACAGGGAATGGTGATTGAGTGATGGTATCTTGCGAGGAAGCCACGGCTAACTACGTG	Bacteria	Firmicutes	Bacilli	Erysipelotrichales	Erysipelotrichaceae	Merdibacter	0	0.000402739	0	0.000237586	0	0	0	0.00327332	0	0	0.000808081	0	0	0	0	0	0	0.00286474	0	0	0	0	0	0	0.00394672	0.0193861	0.00351288	0	0.000502765	0	0	0
AGTGGGGAATATTGCGCAATGGGGGGAACCCTGACGCAGCAACGCCGCGTGCAGGAAGAAGGTCTTCGGATTGTAAACTGTTGTCGCAAGGGAAGAAGACAGTGACGGTACCTTGTGAGAAAGTCACGGCTAACTACGTG	Bacteria	Firmicutes	Clostridia	Monoglobales	Monoglobaceae	Monoglobus	0	0.00120822	0.000167476	0	0	0.00092707	0.00319693	0	0.00239726	0.00139616	0	0	0.000942507	0.00196464	0.000241779	0	0	0.00429711	0	0.000685401	0	0.000403796	0.00350467	0	0	0	0	0.000402901	0.00603318	0.0071568	0	0
TGCAGTGGGGAATATTGCACAATGGGGGGAACCCTGATGCAGCAACGCCGCGTGAGTGAAGAAGTATTTCGGTATGTAAAGCTCTATCAGCAGGGAAGAAAATGACGGTACCTGACTAAGAAGCTCCGGCTAAATACGTG	Bacteria	Firmicutes	Clostridia	Lachnospirales	Lachnospiraceae	Eubacterium hallii group	0	0.0100685	0.000502428	0.000237586	0.00103896	0.00339926	0	0	0.000342466	0	0	0.00040568	0.00282752	0.000982318	0.00386847	0.000538793	0.00123001	0.000613874	0.000440141	0	0	0.000201898	0.00116822	0	0.00098668	0	0.00117096	0.000805802	0.00301659	0.000650618	0	0
GCAGTGGGGGATATTGCACAATGGGGGAAACCCTGATGCAGCGACGCCGCGTGTAGGAAGACGGTCCTCTGGATTGTAAACTACTGTCCCCAGGGACGAAGATGACGGTACCTGGGGAGGAAGCTCCGGCTAACTACGTG	Bacteria	Firmicutes	Clostridia	Oscillospirales	Ruminococcaceae	Angelakisella	0.00237248	0.000402739	0.000334952	0.00118793	0.00103896	0.00216316	0	0	0	0	0	0	0.000942507	0	0.0012089	0	0.000615006	0.000204625	0.000440141	0	0.00143988	0.00100949	0.00233645	0.00573066	0.00345338	0	0	0	0.00854701	0.000650618	0.00039604	0
CGAAAGTCTGACGGAGCAACGCCGCGTGAGTGATGACGGCCTTCGGGTTGTAAAGCTCTGTTAATCGGGACGAATGGTCTTTGTGTGAATAATGTAAAGATTTGACGGTACCGGAATAGAAAGCCACGGCTAACTACGTG	Bacteria	Firmicutes	Negativicutes	Veillonellales-Selenomonadales	Veillonellaceae	Veillonella	0	0	0.000334952	0	0	0.000309023	0	0	0.00719178	0.00488656	0.00040404	0.00121704	0	0.000654879	0	0	0.000615006	0.00327399	0.00308099	0	0.000239981	0.000403796	0.00116822	0	0	0	0.00117096	0.00644641	0.000837942	0.00195185	0	0
CAGTGGGGAATATTGCACAATGGGCGAAAGCCTGATGCAGCAACGCCGCGTGAAGGAAGAAGGCCTTCGGGTCGTAAACTTCTGTCCTTGGGGAAGAAGAACTGACGGTACCCAAGGAGGAAGCCCCGGCTAACTACGTG	Bacteria	Firmicutes	Clostridia	Peptostreptococcales-Tissierellales	Anaerovoracaceae	Eubacterium nodatum group	0	0.00120822	0	0	0	0	0	0.00490998	0.000684932	0	0	0.0020284	0	0	0	0	0.000615006	0.00122775	0.00352113	0	0.000239981	0.00121139	0.00116822	0	0	0	0	0.00322321	0.00402212	0	0.000792079	0.00824742
AGCAGTGGGGAATATTGGACAATGGGCGCAAGCCTGATCCAGCCATGCCGCGTGAGTGATGAAGGCCTTAGGGTTGTAAAGCTCTTTTACTCGGGAAGATAGTGACGGTACCGAGAGAATAAGCCCCGGCTAACTTCGTG	Bacteria	Proteobacteria	Alphaproteobacteria	Rhizobiales	Beijerinckiaceae	Methylorosula	0	0	0	0.000237586	0	0	0	0	0.000342466	0	0	0.00040568	0.000942507	0	0	0	0	0	0.000440141	0	0	0	0	0	0	0	0	0.000805802	0.000335177	0.000650618	0.020198	0.00412371
TGGGGAATATTGCACAATGGGCGAAAGCCTGATGCAGCAACGCCGCGTGAAGGAAGACGGTTTTCGGATTGTAAACTTCTATCAATAGGGAAGAAAGAAATGACGGTACCTAAATAAGAAGCCCCGGCTAACTACGTGCC	Bacteria	Firmicutes	Clostridia	Lachnospirales	Lachnospiraceae	Lachnospiraceae ASF356	0.00118624	0.000805477	0.00184224	0.000475172	0	0.000309023	0	0.000818331	0.000342466	0	0	0	0	0	0.00265957	0.00107759	0.0098401	0.000818498	0	0.003427	0.000719942	0.000201898	0	0	0.00049334	0	0	0.000402901	0.000837942	0.00130124	0.00039604	0
TGGGGAATATTGCGCAATGGGGGGAACCCTGACGCAGCAACGCCGCGTGATTGAAGAAGGCCTTCGGGTTGTAAAGATCTTTAATCGGGGACGAAACATGACGGTACCCGAGGAATAAGCTCCGGCTAACTACGTGCCAG	Bacteria	Firmicutes	Clostridia	Oscillospirales	Butyricicoccaceae	Butyricicoccus	0.000395413	0.000805477	0.000167476	0.000237586	0.00103896	0.000618047	0	0.000818331	0	0	0	0	0	0.000327439	0	0.000538793	0.00553506	0.00102312	0.000440141	0.003427	0.000239981	0	0	0.00286533	0.00049334	0.00161551	0	0.0016116	0.00167588	0.000650618	0.00039604	0
TGGGGAATATTGCACAATGGGCGTAAGCCTGATGCAGCGACGCCGCGTGGGGGATGACGGCCTTCGGGTTGTAAACCTCTTTCGACAGGGACGAAGCTTTTGTGACGGTACCTGTATAAGAAGCACCGGCTAACTACGTG	Bacteria	Actinobacteriota	Actinobacteria	Corynebacteriales	Corynebacteriaceae	Corynebacterium	0	0	0	0.000475172	0	0	0	0	0	0	0	0	0	0	0	0	0.00123001	0.000613874	0.000440141	0	0.000239981	0.000403796	0	0	0	0	0	0.000805802	0.00368694	0	0.0122772	0.00412371
TGGGGAATATTGCACAATGGGGGGAACCCTGATGCAGCAATGCCGCGTGAAGGATGAAGGTTTTCGGATTGTAAACTTCTTTTGTACGGGACGAAGAAAGTGACGGTACCGTAAGAATAAGCCACGGCTAACTACGTGCC	Bacteria	Firmicutes	Clostridia	Oscillospirales	Butyricicoccaceae	Butyricicoccaceae UCG-009	0	0.000805477	0.000669905	0.000237586	0.000519481	0.00185414	0	0.000818331	0	0.00069808	0.00040404	0	0.000942507	0	0.000725338	0	0.000615006	0.00102312	0	0.0020562	0	0	0	0.00143266	0.00098668	0.00161551	0.00351288	0	0.00251383	0.00130124	0.00039604	0
TGGGGAATATTGCACAATGGGGGAAACCCTGATGCAGCGACGCCGCGTGAGGGAAGAAGGTTTTCGGATTGTAAACCTCTGTCTTTGGTGACGAAAGATGACGGTAGCCAAAGAGGAAGCTACGGCTAACTACGTGCCAG	Bacteria	Firmicutes	Clostridia	Oscillospirales	Ruminococcaceae	Paludicola	0	0.000805477	0.00100486	0.000950344	0.000519481	0.000618047	0	0	0.000342466	0.00069808	0.00040404	0	0	0	0.000725338	0	0.00184502	0.000613874	0.000440141	0.0027416	0	0.000807591	0	0.00286533	0.00049334	0	0	0.000402901	0.00536283	0.000650618	0.00039604	0
TGGGGGATATTGCACAATGGGGGAAACCCTGATGCAGCGACGCCGCGTGGAGGAAGAAGGTCTTCGGATTGTAAACTCCTGTCCGAGGGGACGATAATGACGGTACCCTTGGAGGAAGCACCGGCTAACTACGTGCCAGC	Bacteria	Firmicutes	Clostridia	Oscillospirales	Ruminococcaceae	Ruminococcaceae UBA1819	0	0.000805477	0.000167476	0.000950344	0.000519481	0.00370828	0.000639386	0	0	0	0	0	0	0	0	0	0	0.000204625	0	0	0	0.00222088	0	0.00143266	0	0	0	0.0012087	0.000335177	0.00650618	0.000792079	0.00206186
TGGGGAATCTTGCGCAATGGGCGGAAGCCTGACGCAGCGACGCCGCGTGCGGGACGAAGGCCTTCGGGTCGTAAACCGCTTTCAGCAGGGACGAGGCCCTCACGGTGACGGTACCTGCAGAAGAAGCCCCGGCTAACTAC	Bacteria	Actinobacteriota	Coriobacteriia	Coriobacteriales	Atopobiaceae	Olsenella	0	0.000402739	0.000334952	0.000237586	0.000519481	0.00154512	0	0	0.000684932	0	0	0.00040568	0	0	0	0	0	0.000613874	0.000880282	0	0.00287977	0.00383606	0.00116822	0.00429799	0	0	0	0	0.000670354	0	0.00277228	0
TAGGGAATTTTCGGCAATGGGGGGAACCCTGACCGAGCAACGCCGCGTGAACGAAGAAGTATTTCGGTATGTAAAGTTCTTTTATTGGTGAAGAAAGAGGAATTTGACGGTAGCCAATGAATAAGCTCCGGCTAACTACG	Bacteria	Firmicutes	Bacilli	Acholeplasmatales	Acholeplasmataceae	Anaeroplasma	0	0	0.00117233	0	0	0.00679852	0	0.00163666	0.000342466	0	0	0	0	0.000327439	0	0.000538793	0	0.000818498	0	0.0020562	0.000479962	0.000605694	0	0.00286533	0.00098668	0	0	0.000805802	0.000335177	0	0	0
TGGGGAATATTGCACAATGGGCGCAAGCCTGATGCAGCGACGCCGCGTGAGGGATGACGGCCTTCGGGTTGTAAACCTCTTTCAGTAGGGAAGAAGCGAAAGTGACGGTACCTGCAGAAGAAGCGCCGGCTAACTACGTG	Bacteria	Actinobacteriota	Actinobacteria	Micrococcales	Micrococcaceae	Citricoccus	0	0	0	0	0	0	0	0	0	0	0	0	0	0	0	0	0	0.000204625	0.000440141	0	0.000719942	0.000403796	0	0	0	0.00161551	0	0.000402901	0.000670354	0	0.0142574	0
TGGGGAATATTGCACAATGGGGGAAACCCTGATGCAGCGACGCCGCGTGAAGGATGAAGTATTTCGGTATGTAAACTTCTATCAGCAGGGAAGAAAATGACGGTACCTGACTAAGAAGCCCCGGCTAACTACGTGCCAGC	Bacteria	Firmicutes	Clostridia	Lachnospirales	Lachnospiraceae	Eubacterium fissicatena group	0.000790826	0.000805477	0	0.000475172	0	0.00154512	0.00255754	0	0.000684932	0	0	0.000811359	0.000942507	0.00196464	0.000483559	0.00107759	0	0.00368324	0.000440141	0	0.000239981	0.000403796	0	0	0.00049334	0	0	0	0.000502765	0	0	0
TGGGGGATATTGCACAATGGGGGAAACCCTGATGCAGCGACGCCGCGTGAGGGAAGACGGTCTTCGGATTGTAAACCTCTGTCTTCGGGGACGAAACTGACGGTACCCGAGGAGGAAGCCACGGCTAACTACGTGCCAGC	Bacteria	Firmicutes	Clostridia	Oscillospirales	Ruminococcaceae	Negativibacillus	0.000790826	0.00120822	0.00100486	0.000237586	0.000519481	0	0.000639386	0	0	0	0	0.00040568	0.000942507	0	0	0	0	0.000409249	0.000880282	0	0.000239981	0.00121139	0	0.00143266	0	0	0.00117096	0	0.00251383	0.00325309	0	0
TGGGGGATATTGCACAATGGGCGAAAGCCTGATGCAGCGACGCCGCGTGAGGGAAGACGGTTTTCGGATTGTAAACCTCTGTCGAGGGGGACGAAGGAAGTGACGGTACCCCTTGAGGAAGCCACGGCTAACTACGTGCC	Bacteria	Firmicutes	Clostridia	Oscillospirales	Ruminococcaceae	Harryflintia	0.000395413	0.000805477	0.00100486	0	0	0.000309023	0	0	0	0	0	0	0	0	0	0	0.00307503	0	0	0	0	0.000605694	0	0.00143266	0	0	0	0	0.00251383	0.00195185	0	0.00206186
TGGGGAATATTGCACAATGGGCGAAAGCCTGATGCAGCAACGCCGCGTGAACGAAGAAGGCTCTTGGGTCGTAAAGTTCTGTTCTGAGGGAAGAAGAAAGTGACGGTACCTCAGGAGAAAGCCCCGGCTAACTACGTGCC	Bacteria	Firmicutes	Clostridia	Peptostreptococcales-Tissierellales	Anaerovoracaceae	Anaerovoracaceae Family XIII UCG-001	0.00158165	0.00241643	0.000167476	0.000237586	0.000519481	0.00092707	0.00127877	0.00163666	0	0	0	0	0	0.000982318	0.000483559	0	0	0.000204625	0.000880282	0.000685401	0	0.000403796	0	0	0.00049334	0	0	0	0.000670354	0	0	0
CGAAAGCCTGACGCAGCGACGCCGCGTGAGGGATGAAGGTCTTCGGATCGTAAACCTCTGTCAGGAGGGAAGAAGTGGTTATATGCGAATAGTGTATGACTTTGACGGTACCTCCAAAGGAAGCACCGGCTAACTCCGTG	Bacteria	Desulfobacterota	Desulfovibrionia	Desulfovibrionales	Desulfovibrionaceae	Bilophila	0.000395413	0.00120822	0.000167476	0.000712758	0.000519481	0	0	0	0	0	0	0.000811359	0	0	0.000241779	0	0	0	0	0	0.000719942	0.000201898	0	0	0.00098668	0.00323102	0.00117096	0.000805802	0.00134071	0.000650618	0.00039604	0
TGGGGAATATTGCACAATGGGCGCAAGCCTGATGCAGCAACGCCGCGTGCGGGATGACGGCCTTCGGGTTGTAAACCGCTTTCACCTATGACGAAGCGTGAGTGACGGTAGTAGGAGAAGAAGGACCGGCTAACTACGTG	Bacteria	Actinobacteriota	Actinobacteria	Propionibacteriales	Propionibacteriaceae	Friedmanniella	0	0	0.000167476	0	0	0	0	0	0	0	0	0	0	0	0	0	0	0	0	0	0	0	0	0	0	0	0	0	0	0	0.0126733	0
TGGGGAATATTGCGCAATGGGCGGAAGCCTGACGCAGCGACGCCGCGTGAGGGATGACGGCCTTCGGGTTGTAAACCTCTTTCAGCAGGGACGAAGCGAAAGTGACGGTACCTGCAGAAGAAGCACCGGCCAACTACGTG	Bacteria	Actinobacteriota	Actinobacteria	Frankiales	Geodermatophilaceae	Klenkia	0	0	0	0	0	0	0	0	0	0	0	0	0	0	0.000241779	0	0	0	0	0	0	0	0	0	0	0	0	0	0	0.000650618	0.00950495	0
TGGGGAATCTTGCGCAATGGGCGAAAGCCTGACGCAGCAACGCCGCGTGCGGGATGACGGCCCTCGGGTTGTAAACCGCTTTCAGTGGGGACGAACCAAGACGGTACCCACAGAAGAAGGTCCGGCCAACTACGTGCCAG	Bacteria	Actinobacteriota	Acidimicrobiia	Microtrichales	Iamiaceae	Iamia	0	0	0	0	0	0	0	0.000818331	0.000342466	0	0	0	0	0	0	0	0	0	0	0	0	0	0	0	0	0	0	0	0	0	0.00831683	0
TAGGGAATCTTCCGCAATGGGCGAAAGCCTGACGGAGCAATGCCGCGTGAGTGAAGAAGGCCTTCGGGTCGTAAAACTCTGTTATAAGAGAAGAACAAATTGTAGAGTAACTGCTACAGTCTTGACGGTATCTTATCAGA	Bacteria	Firmicutes	Bacilli	Lactobacillales	Aerococcaceae	Aerococcus	0	0	0	0	0	0	0	0	0	0	0	0	0	0	0	0	0	0.000204625	0	0	0	0	0	0	0	0	0	0	0.000670354	0	0.00792079	0
CGCAATGGCCGAAAGGCTGACGCAGCGACGCCGCGTGGGGGATGAAGGCCTTCGGGTTGTAAACCCCTGTTGCTCGGGACGAACACGCCTTTTCGAGGGCGCTGACGGTACCGGGTGAGGAAGCACCGGCTAACTCTGTG	Bacteria	Gemmatimonadota	Gemmatimonadetes	Gemmatimonadales	Gemmatimonadaceae	Gemmatimonas	0	0	0	0	0	0	0	0	0	0	0	0	0	0	0	0	0	0	0	0	0	0	0	0	0	0	0	0	0	0	0.00752475	0
TAGGGAATCTTCCGCAATGGGCGAAAGCCTGACGGAGCAACGCCGCGTGAGTGATGAAGGTCTTAGGATCGTAAAACTCTGTTGTTAGGGAAGAACAAATTTGTTAGTAACTGAACAAGTCTTGACGGTACCTAACCAGA	Bacteria	Firmicutes	Bacilli	Staphylococcales	Staphylococcaceae	Staphylococcus	0	0	0	0.000237586	0	0	0	0	0.000342466	0	0	0.00040568	0	0	0	0	0	0	0.0022007	0.000685401	0.000479962	0.000605694	0.00116822	0	0	0	0	0.000402901	0.000335177	0	0.00039604	0
TGGGGAATATTGGACAATGGGCGCAAGCCTGATCCAGCCATGCCGCGTGAGTGATGAAGGCCTTAGGGTTGTAAAGCTCTTTCAGTGGGGAAGATAATGACGGTACCCACAGAAGAAGCCCCGGCTAACTTCGTGCCAGC	Bacteria	Proteobacteria	Alphaproteobacteria	Rhizobiales	Devosiaceae	Devosia	0	0	0	0	0	0	0	0	0.000342466	0	0	0	0	0	0.000241779	0	0	0.000409249	0	0.000685401	0.000239981	0.000201898	0	0	0	0.00161551	0	0	0	0	0.00316832	0
CGAAAGTCTGACGGAGCAACGCCGCGTGAGTGATGAAGGCTTTCGGGTCGTAAAACTCTGTTGTTAGGGAAGAACAAGTGCTAGTTGAATAAGCTGGCACCTTGACGGTACCTAACCAGAAAGCCACGGCTAACTACGTG	Bacteria	Firmicutes	Bacilli	Bacillales	Bacillaceae	Bacillus	0	0	0	0	0	0.000309023	0	0	0	0	0.00040404	0	0	0	0	0	0.000615006	0	0	0	0.000479962	0.000201898	0.00116822	0.00286533	0	0	0	0	0.000335177	0	0	0
TAGGGAATCTTCCGCAATGGACGCAAGTCTGACGGAGCAACGCCGCGTGAGTGATGAAGGGTTTCGGCTCGTAAAACTCTGTTGTTAAGGAAGAACACTTGAGGTAGTAACTGGCCTTGAGATGACGGTACTTAACCAGA	Bacteria	Firmicutes	Bacilli	Staphylococcales	Staphylococcaceae	Jeotgalicoccus	0	0	0	0	0	0	0	0	0	0	0	0	0	0	0	0	0	0	0.00572183	0	0	0	0	0	0	0	0	0	0	0.000650618	0	0
TGGGGAATATTGCACAATGGGGGAAACCCTGATGCAGCAACGCCGCGTGAGTGATGACGGTCTTCGGATTGTAAAGCTCTGTCTTTGGGGACGATAATGACGGTACCCAAGGAGGAAGCCACGGCTAACTACGTGCCAGC	Bacteria	Firmicutes	Clostridia	Clostridiales	Clostridiaceae	Clostridium sensu stricto 1	0	0.000805477	0.000167476	0.000475172	0	0	0	0.000818331	0	0	0	0	0	0	0	0	0	0.000613874	0	0	0	0	0	0	0	0	0.00117096	0.000402901	0.000502765	0.000650618	0	0
TAGGGAATTTTCGGCAATGGGCGAAAGCCTGACCGAGCAACGCCGCGTGAGGGAGGAAGTCCTTCGGGATGTAAACCTCTGTTATAAAGGAAGAACGGTAACTGCAGGGAATGGCAGTTAAGTGACGGTACTTTATGAGG	Bacteria	Firmicutes	Bacilli	Erysipelotrichales	Erysipelatoclostridiaceae	Candidatus Stoquefichus	0	0	0	0	0.00103896	0	0	0.00245499	0.000342466	0	0	0.00162272	0	0	0	0	0	0	0	0	0	0	0	0	0	0	0	0	0	0	0	0
AGTGGGGAATCTTGCACAATGGGCGAAAGCCTGATGCAGCAACGCCGCGTGAGCGAAGAAGGCCTTTGGGTCGTAAAGCTCTGTCCTAAGGGAAGAAGGAAGTGACGGTACCTTAGGAGGAAGCCCCGGCTAACTACGTG	Bacteria	Firmicutes	Clostridia	Peptostreptococcales-Tissierellales	Anaerovoracaceae	Eubacterium brachy group	0	0.000402739	0.000167476	0	0.000519481	0.000309023	0	0	0	0	0.00040404	0	0	0	0.000241779	0	0	0	0	0	0	0	0	0	0	0.00161551	0	0	0.00117312	0	0.00039604	0
GGGGAACCCTGATCGAGCCATCCCGCGTGTGGGACGAAGGCCTTCGGGTTGTAAACCACTTTTCTCAACGAAGAAAAGTCTTAGGCTAATACCTTAAGATGCTGACGGTAGTTGAGGAATAAGCACCGGCTAACTATGTG	Bacteria	Proteobacteria	Gammaproteobacteria	Burkholderiales	Alcaligenaceae	Oligella	0	0	0	0	0	0	0	0	0	0	0	0	0	0	0	0	0	0	0	0	0.00335973	0	0	0	0	0	0	0.000402901	0.000670354	0	0	0
TGGGGAATATTGGACAATGGGCGCAAGCCTGATCCAGCCATGCCGCGTGTGTGATGAAGGCCTTAGGGTTGTAAAGCACTTTCACCGGAGAAGATAATGACGGTATCCGGAGAAGAAGCCCCGGCTAACTTCGTGCCAGC	Bacteria	Proteobacteria	Alphaproteobacteria	Rhizobiales	Rhizobiaceae	Allorhizobium-Neorhizobium-Pararhizobium-Rhizobium	0	0	0	0	0	0	0	0	0	0	0	0	0	0	0	0	0	0	0	0	0	0	0	0	0	0	0	0	0.000167588	0.000650618	0.00356436	0
CGCAAGCCTGACGGAGCAACGCCGCGTGAGCGAAGAAGGCCTTCGGGTTGTAAAGCTCTGTTGCTCGGGGAGAGCGGCATGGGGAGTGGAAAGCCCCATGCGAGACGGTACCGAGTGAGGAAGCCCCGGCTAACTACGTG	Bacteria	Firmicutes	Bacilli	Alicyclobacillales	Alicyclobacillaceae	Alicyclobacillus	0	0	0	0	0	0	0	0	0	0	0	0	0	0	0	0	0	0	0	0	0	0	0	0	0	0	0.00117096	0	0	0	0.00316832	0
TGGGGAATATTGCACAATGGGCGCAAGCCTGATGCAGCGACGCCGCGTGAGGGATGACGGCCTTCGGGTTGTAAACCTCTTTCAATAGGGACGAAGCGCAAGTGACGGTACCTATAGAAGAAGGACCGGCCAACTACGTG	Bacteria	Actinobacteriota	Actinobacteria	Corynebacteriales	Mycobacteriaceae	Mycobacterium	0	0	0	0	0	0	0	0	0	0	0	0	0	0	0	0	0	0	0	0	0.000239981	0	0	0	0	0	0	0	0	0	0.0039604	0
TAAGGAATATTGGTCAATGGGCGCAAGCCTGAACCAGCCATGCCGCGTGCAGGAAGACGGCCCTATGGGTTGTAAACTGCTTTTGTCGGGGAATAAACCTTCTTACGTGTAAGAAGCTGAATGTACTCGAAGAATAAGGA	Bacteria	Bacteroidota	Bacteroidia	Sphingobacteriales	Sphingobacteriaceae	Arcticibacter	0	0	0	0	0	0.000309023	0	0	0	0	0	0	0	0	0	0	0	0	0	0	0	0	0	0	0	0	0	0	0	0.000650618	0.00316832	0
GGCGAAAGCCTGACGCAGCGACGCCGCGTGGGGGAAGAAGGCCTTCGGGTTGTAAACCTCTTTCAGCAGGGACGAAGCCACTCGGGTGAATAGCCCAGAGGGTGACGGTACCTGCAGAAGAAGCCCCGGCTAACTACGTG	Bacteria	Actinobacteriota	Thermoleophilia	Gaiellales	Gaiellaceae	Gaiella	0	0	0	0	0	0.00092707	0	0	0	0	0	0	0	0	0.000241779	0	0	0	0	0	0	0.000201898	0	0	0	0	0	0.000402901	0	0	0.0019802	0
TAGGGAATTTTCGTCAATGGGGGGAACCCTGAACGAGCAATGCCGCGTGTGTGAAGAAGGTCTTCGGATCGTAAAGCACTGTTGTAAGTGAAGAATGCCATATAGAGGAAATGCTATGTGGGTGACGGTAGCTTACCAGA	Bacteria	Firmicutes	Bacilli	Erysipelotrichales	Erysipelotrichaceae	Faecalitalea	0	0	0	0	0.0025974	0	0.000639386	0	0	0	0	0	0	0	0	0	0	0	0	0	0	0	0	0	0	0	0	0	0	0	0	0
CGCAAGCCTGACGGAGCAATGCCGCGTGAACGAAGAAGGTCTTCGGATTGTAAAGTTCTGTCCTTATCGAAGAGAGGGTATAGAGTGAAAAATGATATACTAGGACGGTAGATGAGGAGGAAGCCCCGGCTAACTACGTG	Bacteria	Firmicutes	Clostridia	Peptococcales	Peptococcaceae	Peptococcus	0	0	0	0	0	0	0	0	0	0	0	0	0	0	0	0	0.000615006	0	0	0	0	0.000201898	0	0.00143266	0	0	0	0	0.000335177	0	0	0
TAGGGAATTTTCCGCAATGAGCGAAAGCTTGACGGAGCGACACAGCGTGCAGGATGAAGGTCTTCGGATTGTAAACTGCTGTTGTAAGGGAAGAAAAAAATTTAATAGGAAATGATTAAATCTTGACGGTACCTTATTAG	Bacteria	Firmicutes	Bacilli	Mycoplasmatales	Mycoplasmataceae	Mycoplasma	0	0	0	0	0	0	0	0	0	0	0	0.00040568	0	0	0	0	0	0.000204625	0	0	0	0	0	0	0	0	0	0.0012087	0	0.000650618	0	0
TTCCCCAATGGGCGCAAGCCTGAGGGAGCGACGCCGCGTGAGGGATGAAGGTTTTCGGATCGTAAACCTCTGAATCTGGGACGAAAGACCGCCTCGGCGGGGATGACGGTACCAGAGTAATAGCACCGGCTAACTCCGTG	Bacteria	Deinococcota	Deinococci	Deinococcales	Deinococcaceae	Deinococcus	0	0	0	0	0	0	0	0	0	0	0	0	0	0	0	0	0	0	0	0	0	0	0	0	0	0	0	0	0	0	0.0019802	0
TAGGGAATCTTTCACAATGGGCGAAAGCCTGATGGAGCAACGCCGCGTGCGGGACGAAGGCCTTCGGGTTGTAAACCGCTTTCAGCAGGGAAGACTTTGACGGTACCTGCAGAAGAAGCTCCGGCTAACTACGTGCCAGC	Bacteria	Actinobacteriota	Coriobacteriia	Coriobacteriales	Eggerthellaceae	Asaccharobacter	0	0	0	0	0	0.000618047	0.000639386	0	0	0	0	0	0	0	0	0	0	0	0.000440141	0	0	0.000201898	0	0	0	0	0	0	0	0	0	0
